# Supplementary material for: Potential effects of climate change on members of the Palaeotropical pitcher plant family Nepenthaceae
Source: PLoS One. 2017 Aug 17;12(8):e0183132. doi: 10.1371/journal.pone.0183132 (PMC5560657; doi:10.1371/journal.pone.0183132)
Supplement: S1 Dataset — (CSV) [file pone.0183132.s001.csv]

Species	Longitude	Latitude
Nepenthes rafflesiana	118.1068	5.844862
Nepenthes rafflesiana	118.1067	5.845811
Nepenthes rafflesiana	118.0871	5.840405
Nepenthes rafflesiana	118.0652	5.851085
Nepenthes rafflesiana	118.0644	5.849146
Nepenthes rafflesiana	118.0590	5.841450
Nepenthes rafflesiana	117.9513	5.864331
Nepenthes rafflesiana	117.4040	3.490976
Nepenthes rafflesiana	117.3097	2.060761
Nepenthes rafflesiana	117.1520	5.754860
Nepenthes rafflesiana	117.1378	5.621696
Nepenthes rafflesiana	117.1185	5.651134
Nepenthes rafflesiana	117.1138	5.834757
Nepenthes rafflesiana	117.0964	5.622933
Nepenthes rafflesiana	117.0797	5.624795
Nepenthes rafflesiana	116.1075	5.985100
Nepenthes rafflesiana	116.0791	5.981429
Nepenthes rafflesiana	116.0547	5.847532
Nepenthes rafflesiana	115.9099	5.693001
Nepenthes rafflesiana	115.8952	5.652450
Nepenthes rafflesiana	115.8604	5.561787
Nepenthes rafflesiana	115.8583	5.546661
Nepenthes rafflesiana	115.7010	5.520957
Nepenthes rafflesiana	115.6768	5.515801
Nepenthes rafflesiana	115.6305	5.538190
Nepenthes rafflesiana	115.6289	5.170267
Nepenthes rafflesiana	115.5672	5.512651
Nepenthes rafflesiana	115.5356	5.493537
Nepenthes rafflesiana	115.5314	4.998797
Nepenthes rafflesiana	115.5087	4.959748
Nepenthes rafflesiana	115.4582	4.861206
Nepenthes rafflesiana	115.4439	4.846350
Nepenthes rafflesiana	115.4188	4.930622
Nepenthes rafflesiana	115.3831	5.340235
Nepenthes rafflesiana	115.3742	4.845159
Nepenthes rafflesiana	115.3264	4.831929
Nepenthes rafflesiana	115.2169	5.344344
Nepenthes rafflesiana	115.0841	5.008929
Nepenthes rafflesiana	115.0453	5.029890
Nepenthes rafflesiana	115.0224	4.987443
Nepenthes rafflesiana	115.0169	4.935492
Nepenthes rafflesiana	114.9998	4.912304
Nepenthes rafflesiana	114.9849	4.898045
Nepenthes rafflesiana	114.9826	4.973503
Nepenthes rafflesiana	114.9202	4.987151
Nepenthes rafflesiana	114.9093	4.986779
Nepenthes rafflesiana	114.9079	4.981183
Nepenthes rafflesiana	114.9020	4.975645
Nepenthes rafflesiana	114.8871	4.965557
Nepenthes rafflesiana	114.8550	4.952950
Nepenthes rafflesiana	114.8549	4.950041
Nepenthes rafflesiana	114.8527	4.956063
Nepenthes rafflesiana	114.8506	4.950987
Nepenthes rafflesiana	114.8039	4.910893
Nepenthes rafflesiana	114.8022	4.909480
Nepenthes rafflesiana	114.7971	4.905925
Nepenthes rafflesiana	114.7948	4.892226
Nepenthes rafflesiana	114.7913	4.875381
Nepenthes rafflesiana	114.6592	0.772241
Nepenthes rafflesiana	114.6556	4.772549
Nepenthes rafflesiana	114.6540	4.778605
Nepenthes rafflesiana	114.6493	4.762996
Nepenthes rafflesiana	114.6474	4.761772
Nepenthes rafflesiana	114.6464	4.761238
Nepenthes rafflesiana	114.6402	4.758350
Nepenthes rafflesiana	114.6361	4.753505
Nepenthes rafflesiana	114.6353	4.755114
Nepenthes rafflesiana	114.6340	4.754591
Nepenthes rafflesiana	114.6337	4.753601
Nepenthes rafflesiana	114.6287	4.751898
Nepenthes rafflesiana	114.6271	4.752256
Nepenthes rafflesiana	114.6254	4.750482
Nepenthes rafflesiana	114.6198	4.748963
Nepenthes rafflesiana	114.6177	4.748985
Nepenthes rafflesiana	114.6100	4.746492
Nepenthes rafflesiana	114.5991	4.743812
Nepenthes rafflesiana	114.5932	4.739981
Nepenthes rafflesiana	114.5903	4.741292
Nepenthes rafflesiana	114.5769	4.737606
Nepenthes rafflesiana	114.5744	4.733635
Nepenthes rafflesiana	114.5702	4.733155
Nepenthes rafflesiana	114.5294	4.706425
Nepenthes rafflesiana	114.5276	4.704672
Nepenthes rafflesiana	114.5163	4.703222
Nepenthes rafflesiana	114.5112	4.596335
Nepenthes rafflesiana	114.5109	4.588208
Nepenthes rafflesiana	114.5103	4.630180
Nepenthes rafflesiana	114.5098	4.636930
Nepenthes rafflesiana	114.5088	4.642340
Nepenthes rafflesiana	114.5061	4.585470
Nepenthes rafflesiana	114.5059	4.621121
Nepenthes rafflesiana	114.5056	4.613193
Nepenthes rafflesiana	114.5035	4.580300
Nepenthes rafflesiana	114.5014	4.674791
Nepenthes rafflesiana	114.0630	4.236301
Nepenthes rafflesiana	114.0625	4.237862
Nepenthes rafflesiana	114.0563	4.218383
Nepenthes rafflesiana	114.0295	4.552366
Nepenthes rafflesiana	114.0247	4.322944
Nepenthes rafflesiana	114.0228	4.282044
Nepenthes rafflesiana	114.0201	4.432349
Nepenthes rafflesiana	114.0156	4.159817
Nepenthes rafflesiana	114.0000	4.195891
Nepenthes rafflesiana	113.9956	3.992615
Nepenthes rafflesiana	113.9868	4.335552
Nepenthes rafflesiana	113.9791	4.365421
Nepenthes rafflesiana	113.9670	4.231076
Nepenthes rafflesiana	113.9430	4.270884
Nepenthes rafflesiana	113.9146	4.143554
Nepenthes rafflesiana	113.3548	3.547646
Nepenthes rafflesiana	113.1884	3.392173
Nepenthes rafflesiana	113.1049	3.283212
Nepenthes rafflesiana	113.1021	3.195962
Nepenthes rafflesiana	112.7879	-0.697641
Nepenthes rafflesiana	111.6340	0.078242
Nepenthes rafflesiana	111.6296	0.083370
Nepenthes rafflesiana	111.6226	0.062829
Nepenthes rafflesiana	111.5767	0.010592
Nepenthes rafflesiana	111.5338	0.068057
Nepenthes rafflesiana	111.4810	0.037318
Nepenthes rafflesiana	111.4042	1.108574
Nepenthes rafflesiana	111.3801	1.088099
Nepenthes rafflesiana	111.3795	0.061358
Nepenthes rafflesiana	110.9327	1.262337
Nepenthes rafflesiana	110.9165	1.094908
Nepenthes rafflesiana	110.8802	1.057413
Nepenthes rafflesiana	110.8764	1.059593
Nepenthes rafflesiana	110.8136	0.019288
Nepenthes rafflesiana	110.5746	-0.083982
Nepenthes rafflesiana	110.4706	1.702770
Nepenthes rafflesiana	110.4618	1.705263
Nepenthes rafflesiana	110.4568	1.715531
Nepenthes rafflesiana	110.4561	1.722435
Nepenthes rafflesiana	110.4191	0.843490
Nepenthes rafflesiana	110.3265	1.720352
Nepenthes rafflesiana	110.3222	1.726388
Nepenthes rafflesiana	110.2489	1.511705
Nepenthes rafflesiana	110.2296	1.602043
Nepenthes rafflesiana	110.2148	1.610426
Nepenthes rafflesiana	110.2073	1.611385
Nepenthes rafflesiana	110.1968	1.478590
Nepenthes rafflesiana	110.1773	1.651821
Nepenthes rafflesiana	110.1709	1.468330
Nepenthes rafflesiana	110.1602	1.642528
Nepenthes rafflesiana	110.1600	1.608803
Nepenthes rafflesiana	110.1573	1.613919
Nepenthes rafflesiana	110.1517	1.627867
Nepenthes rafflesiana	110.1250	1.405931
Nepenthes rafflesiana	110.1197	1.469554
Nepenthes rafflesiana	110.1103	1.476227
Nepenthes rafflesiana	110.1006	1.485611
Nepenthes rafflesiana	110.0833	1.692772
Nepenthes rafflesiana	109.9571	1.348110
Nepenthes rafflesiana	109.9191	1.534213
Nepenthes rafflesiana	109.7865	1.081337
Nepenthes rafflesiana	109.7645	1.749050
Nepenthes rafflesiana	109.4239	0.854183
Nepenthes rafflesiana	109.3658	0.902854
Nepenthes rafflesiana	109.3049	1.355851
Nepenthes rafflesiana	109.0243	1.018976
Nepenthes rafflesiana	108.9849	0.818567
Nepenthes rafflesiana	107.7455	-2.814267
Nepenthes rafflesiana	103.5619	2.041441
Nepenthes rafflesiana	102.6263	2.367532
