# Supplementary material for: Potential effects of climate change on members of the Palaeotropical pitcher plant family Nepenthaceae
Source: PLoS One. 2017 Aug 17;12(8):e0183132. doi: 10.1371/journal.pone.0183132 (PMC5560657; doi:10.1371/journal.pone.0183132)
Supplement: S2 Dataset — (CSV) [file pone.0183132.s002.csv]

Species	Longitude	Latitude
Nepenthes tentaculata	118.1677	4.957965
Nepenthes tentaculata	117.7019	4.925133
Nepenthes tentaculata	117.1261	5.513513
Nepenthes tentaculata	116.9572	5.818302
Nepenthes tentaculata	116.9535	5.771012
Nepenthes tentaculata	116.9314	4.896870
Nepenthes tentaculata	116.6634	6.197672
Nepenthes tentaculata	116.6485	6.029953
Nepenthes tentaculata	116.6026	6.036493
Nepenthes tentaculata	116.5997	6.047799
Nepenthes tentaculata	116.5945	6.032126
Nepenthes tentaculata	116.5594	6.043916
Nepenthes tentaculata	116.5546	6.040567
Nepenthes tentaculata	116.5502	6.040409
Nepenthes tentaculata	116.5465	6.025087
Nepenthes tentaculata	116.5265	6.079042
Nepenthes tentaculata	116.5211	6.080006
Nepenthes tentaculata	116.5151	5.551720
Nepenthes tentaculata	116.5083	5.561981
Nepenthes tentaculata	116.5053	5.585489
Nepenthes tentaculata	116.3409	5.828500
Nepenthes tentaculata	116.3358	5.838659
Nepenthes tentaculata	116.1839	1.843510
Nepenthes tentaculata	116.0190	5.414557
Nepenthes tentaculata	115.9190	2.872146
Nepenthes tentaculata	115.8740	4.291877
Nepenthes tentaculata	115.6367	4.874159
Nepenthes tentaculata	115.6038	3.446890
Nepenthes tentaculata	115.5622	3.904680
Nepenthes tentaculata	115.5592	2.634712
Nepenthes tentaculata	115.5497	4.359382
Nepenthes tentaculata	115.5229	3.932658
Nepenthes tentaculata	115.5131	3.924237
Nepenthes tentaculata	115.4900	3.902309
Nepenthes tentaculata	115.4257	3.831014
Nepenthes tentaculata	115.3682	3.866283
Nepenthes tentaculata	115.3300	4.299104
Nepenthes tentaculata	115.3003	4.263534
Nepenthes tentaculata	115.2824	3.050555
Nepenthes tentaculata	115.1356	3.345392
Nepenthes tentaculata	114.9069	4.039648
Nepenthes tentaculata	114.8982	4.033483
Nepenthes tentaculata	114.8958	4.125147
Nepenthes tentaculata	114.8881	4.036665
Nepenthes tentaculata	114.6658	0.702060
Nepenthes tentaculata	114.6494	0.657150
Nepenthes tentaculata	114.5998	1.532428
Nepenthes tentaculata	114.2682	3.276020
Nepenthes tentaculata	113.7212	2.238336
Nepenthes tentaculata	112.6941	-0.677779
Nepenthes tentaculata	112.6795	-0.657413
Nepenthes tentaculata	110.3317	1.731905
Nepenthes tentaculata	110.1932	1.584768
Nepenthes tentaculata	109.9330	1.009512
